# Supplementary material for: Clinical Profile, Arrhythmias, and Adverse Cardiac Outcomes in Emery–Dreifuss Muscular Dystrophies: A Systematic Review of the Literature
Source: Biology (Basel). 2022 Mar 30;11(4):530. doi: 10.3390/biology11040530 (PMC9031530; doi:10.3390/biology11040530)
Supplement: Supplementary file 1 [file biology-11-00530-s001.zip]

Archive with 1 entries (1 files):
- biology-1645697-supplementary.pdf
